# Supplementary material for: Life and death in Trypillia times: Interdisciplinary analyses of the unique human remains from the settlement of Kosenivka, Ukraine (3700–3600 BCE)
Source: PLoS One. 2024 Dec 11;19(12):e0289769. doi: 10.1371/journal.pone.0289769 (PMC11633957; doi:10.1371/journal.pone.0289769)
Supplement: S1 Table — Primary information and methodology (osteology, paleopathology, fire impact, bioerosion, histotaphonomy). (XLSX) [file pone.0289769.s003.xlsx]

## Sheet: Osteology.Paleopathology
grey shade: burnt bone
Feature context	Layer / Square	Skeletal element	Age-at-death	Age-at-death: skeletal indicator	Biological sex	Biological sex: skeletal indicators	Individual identifier	Osteometric aspects	Entheseal chenges	Pathological changes	Comments
House center	Lower / B2	Frontal fragments (right)	>old child	Bone maturation complete	>F	Supraorbital ridge, glabella, orbital shape	1	-	-	Sinus frontalis with uneven, porotic surface; indicative of slight criba orbitalis	-
		Parietal fragment, right	<35/43 years	First signs of saggital suture fusion (S3/4)	-	-		-	-	Endocranial: faint porosity sagittal sinus	-
		Parietal fragments, left	Adult	First signs of saggital suture fusion; Histomorphology: high osteon density, different generations of osteons	-	-		-	-		-
		Temporal fragments, right		-	-	-		-	-	-	-
		Temporal fragments, pars petrosa, left	Adult	Bone maturation complete	>F	Mastoid process		-	-	Regular pnematisation of mastoid process	-
		Occipital fragment	<55/60 years	No signs of lamdoid suture fusion	>F	Nuchal crest		-	Smooth nuchal crest	Endcranial: porosity and irregular surface left sagittal sinus/periphery; perimortem trauma on left lateral part? 30 x 6 sized, half-moon shaped lesion, clean and sharp on tabula externa + one mini-depression 3,5 x 2, open and terrasse-like tabula interna, max 7 mm	-
		Zygomatic fragment
		Maxillary fragments, right	Adult	Bone maturation complete	-	-		-	-	Porotic hard palate; sinus maxillares no distinct changes	-
		Rib fragments	-	-	-	-		-	-	-	-
		Humerus diaphysis, right	Adult	Pronounced entheseal sites; Histomorphology: high osteon density, different generations of osteons	-	-		(5) max. dm diaphysis ~21 mm; (7a) min. perimeter diaphysis ~36 mm	Faint tuberositas deltoidea	-	Slender, grazile morphology
		Patella, right	>old child	Bone maturation complete	-	-		max. height 38 mm, max. width 43 mm	-	-	-
	Lower / B3	Femur diaphysis, right	Adult	Pronounced entheseal sites; Histomorphology: high osteon density, different generations of osteons	-	-		(5) middle dm diaphysistransversal ~23.5 mm, 6) middle dm diaphysis saggital ~24 mm, (9) max. width transversal 39.5 mm, (10) saggital 21 mm, (8) perimeter middle diaphysis ~72 mm	Moderate linea aspera	Faint vertical striations on all surfaces	-
	Lower / B3	Tibia fragments proximal, right	Adult, >22 years	Complete fusion of proximal epiphysis (tibial tuberosity, degree 3)	-	-		-	Prominent soleus line and tuberositas tibiae	Lateral tibial condyle NA (damaged surface, sinter)	-
	Lower / B3	Fibula diaphysis fragments	-	-	-	-		-	NA	NA	-
House center & Eastern house center	Lower / B3	Parietal fragments, left	Child (younger)	Bone size and tabular thickness, open sutures	-	-	2	-	NA	NA	-
		Temporal fragments, left		Bone size and tabular thickness, open sutures	-	-		-	NA	NA	-
	Lower / B2-3 & Д3	Femur diaphysis, right		Histomorphological features of appositional bone growth (ratio of lamellar bone to osteon population); Bone size	-	-		Max dm middle 13 mm	NA	NA	Fragment from square Д3 fits to B2/3 fragment
House center	Lower / B2-3	Femur diaphysis fragments, left	Child (older)	Histomorphological features of appositional bone growth (ratio of lamellar bone to osteon population); Bone size	-	-	3	Max dm middle 17 mm	NA	NA	-
Eastern house center	Lower / af	Femur proximal epiphysis, right	Late juvenile (18-20 years)	Completed epiphyseal fusion, line visible (degree 1); Histomorphological features indicate pre-mature, but highly remodelled bone (patches of lamellar bone and different generations of osteons).	F	Size femoral head (<43 mm)	4	(F19) sagittal dm femoral head 36 mm, (F18) transversal dm femoral head ~31 mm	NA	NA	-
		Femur diaphysis fragments, right	-	-	-	-		-	NA	NA	-
		Vertebra fragments (thoracic, lumbar)	<25 years	Incomplete fusion of anular rings, juvenile appearance	-	-		-	NA	NA	-
		Sacrum vertebra fragment (S2/3)	<25 years	Late fusion stage of body and annular ring/body	-	-		-	NA	NA	-
		Os coxae fragments, right	17-24 years	Incomplete fusion ischium apophysis; juvenile appearance auricular surface	F	Greater sciatic notch, sulcus preauricularis, arc composé		-	NA	NA	-
		Os coxae fragments, left	-	-	-	-		-	NA	NA	-
Eastern house center	Lower / Д3	Long bone fragments	-	-	-	-	1, 3	-	- / NA	- / NA	-
House center	Lower / B3	Rib fragments, different morphology	-	-	-	-	1, 3	-	- / NA	- / NA	-
House center	Lower / B3	Scapula, spina/acromial fragment	-	-	-	-	1, 4	-	- / NA	-	-
Eastern periphery	Lower / E4	Frontal and parietal fragment, left	Adult (25-50 years)	Coronal suture in fusion, not obliberated; Histomorphological features not assessable.	NA	-	5	-	-	Ectocranial: overall fine porosity; endocranial: tonge-like new bone formations, appositional bone growth; suspected perimortem trauma on left lateral frontal; tabula externa woth depression and small bonw islands, diploe and internal compacta of lamina interna splitted; max. lesion size is 38 x 18; not well-defined, several fracture lines	-
Eastern house periphery	Lower / Г5	Parietal fragment, right	Adult (20-50 years)	Wormian bones fused, not obliberated	NA	-	6	-	-	-	Non-metric trait: os incae
House center	Upper / B2	Occipital fragment	Adult (20-50 years)	No signs of suture fusion; Histomorphological features: high osteon density, different generations of osteons	M≧F	Pronounced protuberantia externa	7	-	-	-	Non-metric trait: lamdiod ossicles
Eastern house area	Lower / Г4	Frontal bone fragment	Adult++(<15 years)	Adult appearance	M=F	Glabella, arcus supraciliaris	6, +	-	-	Sinus frontalis with uneven, porotic surface > ind 1; indicative of criba orbitalia	-
Southeastern periphery	Unclear / opposite of B2 (Ж6)	Maxilla, left fragment, teeth 23-26	Middle adult++(30-45 years+)	Dental abrasion stage 2	-	-	5, 6, +	-	-	Nasal aperture/sinus maxillaris no dinstinct changes; advanced gingival inflammaiton (osteophytes on palate, alveolar porosity and atrophy grade 2); dental wear grade 6-7; dental calculus grade 1; dental chipping on all teeth; interproximal grooving 23/24.	-
Eastern house area	Lower / Д5	Humerus, diaphysis fragment distal, left	adult++ (>20 years)	Bone maturation complete	M≧F	Bone robusticity, condyle mophology	5, 6, +	(4) max. width distal 63.5 mm; max. size olecranon fossa 16 x 9 mm; coronid fossa 13.5 x 8 mm; min trochlea dm 16 mm; max. dm lateral condyle 24.5 mm	No remarkable joint degereration; pronounced muscle attachments, no signs of overload	-	Highly resembles morphology of right humerus; almost identical condyle metrics
No context	No context	Humerus, distal fragment, right	adult++ (>20 years)	Bone maturation complete; Histomorphology: Secondary and fragmentary osteons	M≧F	Bone robusticity, condyle mophology	5, 6, +	Max. size olecranon fossa 16 x 9 mm; coronid fossa 12.5 x 8 mm; min trochlea dm 15 mm; max. dm lateral condyle 24.5 mm	No remarkable joint degereration	-	Highly resembles morphology of right humerus; almost identical condyle metrics
Eastern house area	Lower / Г4	Radius, proximal fragment, right	adult++ (>19 years)	Bone maturation complete	-	-	5, 6, +	(3) min. perimeter 45 mm; (4) max. width transversal; (5) max. width saggital 13 mm	No remarkable joint degereration, pronounced muscle attachments, no signs of overload	-	Articulates with right ulna
Southwestern periphery	Lower / A4	Ulna, proximal fragment, right	adult++ (>19 years)	Bone maturation complete	M≧F	Bone robusticity	5, 6, +	(13) max. widtg prox. transversal 24 mm; (14) max. width prox. saggital 20.5 mm	Slight degeneration of joint surface, pronounced muscle attachments, no signs of overload	-	Articulates with right radius and humerus
Eastern house area	Lower / Г4	Femur, proximal fragment, left	adult++ (>20 years)	Bone maturation complete	M≧F	-	5, 6, +	Max. distance fovea capitis to femoral head rim: 34.5 mm	No remarkable joint degereration; fine porosity around the fovea capitis	-	-

## Sheet: MNI_rationale
Location	Layer / Square	Individual association	Skeletal element	Age-at-death	Rationale
House center	Lower / B2-3	1	Frontal fragments (right)	Young adult (22-35/43)	Not 4: right femur present
House center	Lower / B2-3	2	Parietal fragments, left	Child (younger)	Age-at-death
House center	Lower / B2-3	3	Femur diaphysis fragments, left	Child (older)	Age-at-death
Eastern house center	Lower / Д3	4	Femur proximal epiphysis, right	Late juvenile (18-20 years)	Not 1: right femur present
Eastern periphery	Lower / E4	5	Frontal and parietal fragment, left	Adult (25-50 years)	Not 1: frontal none present; 4 (age-at-death); not 6: apperance)
Eastern house periphery	Lower / Г5	6	Parietal fragment, right	Adult (20-50 years)	Not 1: right parietal bone present, appearance; not 5: appearance
House center	Upper / B2	7	Occipital fragment	Adult (25-50 years)	Not 1-6: Radiocarbon dating; appearance

## Sheet: Fragment_FireImpact_Bioerosion
Location	Layer / Square	Individual association	Skeletal element	Fragment sizes*	Fracture aspects	Fire impact
						Mophological features	Combustion temperatures (Wahl 2001)	OHI**	Microscopic features
House center	Lower / B2	1	Frontal fragments right	Large	Right/irregular angled, curved outlines, jagged edges	Beige, blueish, grey; parabolic heat cracks	550-800°C (III-IV)	-	-
			Parietal fragments, left	Large		Beige	550-800°C (III-IV)	5	Burst haversian canals, few discoloration, few distance between osteocytes (shrinkage)
			Parietal fragment, right	Large		Beige	550-800°C (III-IV)	-	-
			Temporal fragments, right	Large		Blueish, grey	~550°C (III)	-	-
			Temporal fragments, pars petrosa, left	None	Recent damage	Blueish, grey	~550°C (III)	-	-
			Occipital fragment	Large	Right/irregular angled, curved outlines, jagged edges; defined area different	Beige, blueish, grey	~550°C (III)	-	-
			Zygomatic fragment, right	Medium	Recent damage	Beige, blueish	550-800°C (III-IV)	-	-
			Maxillary fragment, right	Medium	Recent damage	Beige, blueish	550-800°C (III-IV)	-	-
			Rib fragments	Medium	Recent damage	Beige, blueish	550-800°C (III-IV)	-	-
			Humerus diaphysis, right	Large	Rght angeled, curved outlines, jagged edges	Beige, blueish	650-800°C (IV)	5	Burst haversian canal, larger heat cracks
			Patella, right	none	-	Blueish, grey	~550°C (III)	-	-
	Lower / B3		Femur diaphysis, right	Large	Heat /recent damage	Blueish, grey	~550°C (III)	5	Burst haversian canal
	Lower / B3		Tibia fragments proximal, right	Medium	Recent damage	Blueish, grey	~550°C (III)	-	-
	Lower / B3		Fibula diaphysis fragments	Small	Heat /recent damage	Blueish, grey	~550°C (III)	-	-
House center	Lower / B3	2	Parietal fragments, left	Medium/small	Heat /recent damage	White; warping	650-800°C (IV)	5	Burst osteons, trapped carbon
			Temporal fragments, left	Medium/small		White; warping	650-800°C (IV)	5	-
(Eastern) house center	Lower / B2-3, Д3		Femur diaphysis, right	Medium		Grey-white	550-800°C (III-IV)	5	Burst osteons, trapped carbon, few collagen preserved
House center	Lower / B2-3	3	Femur diaphysis fragments, left	Medium	Heat /recent damage	Grey-white; breakage pattern	550-800°C (III-IV)	5	Burst osteons, trapped carbon, few collagen preserved
Eastern house center	Lower / Д3	4	Femur proximal epiphysis, right	Medium	Heat /recent damage	White; splinting	650-800°C (IV)	5	Burst osteons, trapped carbon, few collagen preserved
			Femur diaphysis fragments, right	Medium		White; breakage pattern		-	-
			Vertebra fragments (thoracic, lumbar)	Large		White, few splinting/heat cracks		-	-
			Sacrum vertebra fragment	Medium		White		-	-
			Os coxae fragments, right	Medium		White, splinting/heat cracks, warping		-	-
			Os coxae fragments, left	Medium		White, splinting/heat cracks, warping		-	-
Eastern house center	Lower / Д3	1, 3	Long bone fragments	Small, very small	Heat /recent damage	Black, blueish, grey (xxx)	~550°C (III)	-	-
House center	Lower / B3	1, 3	Rib fragments, different morphology	Small, very small		White; warping	650-800°C (IV)	-	-
House center	Lower / B3	?	Scapula, spina/acromial fragment	Medium		White	650-800°C (IV)	-	-
Eastern periphery	Lower / E4	5	Frontal and parietal fragment, left	Large	Right/irregular angled,curved outlines, jagged edges; defined area different	No traces of fire	-	1-2	Massive fungi/bacteria-induced MFD***; suspected Wedl, budded, linear longitudinal and lamellate tunneling
Eastern house periphery	Lower / Г5	6	Parietal fragment, right	Medium	Jagged edges, recent damage	No traces of fire	-	-	-
House center	Upper / B2	7	Occipital fragment	Medium	Jagged edges, recent damage	No traces of fire	-	2-3	Moderate fungi/bacteria-induced MFD by fungi and bacteria; suspected Wedl and budded tunneling
Eastern house area	Lower / Г4	6, ++	Cranium, frontal bone	medium	Right/irregular angled, curved outlines, jagged edges	No traces of fire	-	-	-
Southeastern periphery	Unclear / opposite of B2 (Ж6)	5, 6, ++	Maxilla, left fragment, teeth 23-26	Large	Jagged edges, recent damage	No traces of fire	-	-	-
Eastern house area	Lower / Д5	6, ++	Humerus, left fragment	Medium	Jagged edges, recent damage	No traces of fire	-	-	-
No context	No context	5, 6, ++	Humerus, right fragment	Medium	Oblique, smooth to jagged, slightly V-shaped	No traces of fire	-	3	Strong bacteria-induced MFD; suspected budded /longitudinal and lamellate tunneling
Eastern house area	Lower / Г4	5, 6, ++	Radius, right fragment	Large	Oblique, smooth to jagged, slightly V-shaped	No traces of fire	-	-	-
Southwestern periphery	Lower / A4	5, 6, ++	Ulna, right fragment	Medium	Right angled and oblique, jagged/smooth, partly V-shaped, recent damage	No traces of fire	-	-	-
Eastern house area	Lower / Г4	5, 6, ++	Femur, proximal epiphyses	Medium	Recent damage	No traces of fire	-	-	-
				*large to medium > 30% of bone preserved; small: <2 mm; very small: <5 mm				**Oxford Histological Index, see Hedges et al., 1995	***microscopic focal deconstruction; see Hacket, 1981
