# Supplementary material for: Life and death in Trypillia times: Interdisciplinary analyses of the unique human remains from the settlement of Kosenivka, Ukraine (3700–3600 BCE)
Source: PLoS One. 2024 Dec 11;19(12):e0289769. doi: 10.1371/journal.pone.0289769 (PMC11633957; doi:10.1371/journal.pone.0289769)
Supplement: S2 Table — Sample information, crude results and FRUITS model data. (XLSX) [file pone.0289769.s004.xlsx]

## Sheet: Table3_14C, CN crude values
Lab	Lab identifier	Context	Organism	Trophic level	Sample material	Individual identifier	Fire impact	14C age (BP) ± SD	2sig (95,4%)	%coll / C:N	%C	%N	δ13C	δ15N	Reference
LLK	KIA-56328	house 3, ?	emmer (T. dicoccum)	autotroph	grain	-	charred	4893+-23	3761-3633	-	73.2	-	-	-	this study, Kirleis et al. 2024
KUL	67	house 3, sq. 5	einkorn (T. monococcum)	autotroph	grain	-	charred	-	-	17.6	66.7	3.8	-24.9	6.6	this study, Kirleis et al. 2024
KUL	68	house 3, sq. 5	einkorn (T. monococcum)	autotroph	grain	-	charred	-	-	16.6	65.6	4	-23.9	5.2	this study, Kirleis et al. 2024
KUL	69	house 3, sq. 5	einkorn (T. monococcum)	autotroph	grain	-	charred	-	-	17	64.4	3.8	-23.5	7.3	this study, Kirleis et al. 2024
KUL	70	house 3, sq. 5	einkorn (T. monococcum)	autotroph	grain	-	charred	-	-	16.5	65.8	4	-23.3	7.5	this study, Kirleis et al. 2024
KUL	71	house 3, sq. 5	emmer (T. dicoccum)	autotroph	grain	-	charred	-	-	22.1	66.8	3	-22.9	7.4	this study, Kirleis et al. 2024
KUL	72	house 3, sq. 5	emmer (T. dicoccum)	autotroph	grain	-	charred	-	-	17.1	65.8	3.9	-23.1	8	this study, Kirleis et al. 2024
KUL	73	house 3, sq. 5	emmer (T. dicoccum)	autotroph	grain	-	charred	-	-	16	66	4.1	-23.2	5.9	this study, Kirleis et al. 2024
KUL	74	house 3, sq. 5	emmer (T. dicoccum)	autotroph	grain	-	charred	-	-	20.9	65.7	3.1	-23.4	8.2	this study, Kirleis et al. 2024
KUL	75	house 3, sq. 5	emmer (T. dicoccum)	autotroph	grain	-	charred	-	-	13	64	4.9	-21.5	9.1	this study, Kirleis et al. 2024
KUL	76	house 3, sq. 5	emmer (T. dicoccum)	autotroph	grain	-	charred	-	-	24.1	69.4	2.9	-24	7.1	this study, Kirleis et al. 2024
KUL	77	house 3, sq. 5	emmer (T. dicoccum)	autotroph	grain	-	charred	-	-	19.5	66.7	3.4	-23.2	5.4	this study, Kirleis et al. 2024
KUL	78	house 3, sq. 5	emmer (T. dicoccum)	autotroph	grain	-	charred	-	-	24.4	67.2	2.8	-23.7	6.8	this study, Kirleis et al. 2024
KUL	79	house 3, sq. 5	emmer (T. dicoccum)	autotroph	grain	-	charred	-	-	15.5	64.8	4.2	-24.2	6.6	this study, Kirleis et al. 2024
KU	80	house 3, sq. 5	emmer (T. dicoccum)	autotroph	grain	-	charred	-	-	21.1	66.1	3.1	-23.8	7.6	this study, Kirleis et al. 2024
PS	PSUAMS-5106	house 3	fauna (undet.)	undetermined	-	-	NA	4810±20	3644-3528	3.2	39.8	14.5	-20.7	8.3	Harper et al. 2021
PS	PSUAMS-5105	house 3	fauna (undet.)	undetermined	-	-	NA	4760±20	3634-3518	3.1	33.4	12.5	-20.7	7.3	Harper et al. 2021
PS	PSUAMS-5104	house 3	fauna (undet.)	undetermined	-	-	NA	4750±20	3633-3384	3.2	46.5	17	-21.7	8.7	Harper et al. 2021
PS	PSUAMS-5103	house 3	fauna (undet.)	undetermined	-	-	NA	4720±20	3630-3374	3.2	22.2	8.2	-21	10.9	Harper et al. 2021
PS	PSUAMS-5107	NA	fauna (undet.)	undetermined	-	-	NA	4690±35	3619-3369	3.2	42.7	15,5	-21.2	7.4	Harper et al. 2021
RPL	Poz-97928	house 6, sq. Б5-6	aurochs (Bos primigenius)	herbivore	humerus	-	unburnt	4910±40	3778-3636	5.8	6.2	1.4	-22.7	10.5	Shatilo 2021
RPL	Poz-131532	house 6, sq. E4	cattle (Bos)	herbivore	NA	-	unburnt	4950±40	3896-3642	3.7	7.8	2.1	-20.9	8.7	this study
RPL	Poz-97929	house 6, sq. Б5-6	cattle (Bos)	herbivore	metatarsal	-	unburnt	4940±40	3797-3641	6.4	9.3	3.1	-20.1	8.4	Shatilo 2021
RPL	Poz-97920	house 6, sq. Г4	cattle (Bos)	herbivore	metatarsal	-	unburnt	4920±35	3771-3641	4.5	5.8	1.6	-20.1	9.5	Shatilo 2021
RPL	Poz-97930	house 6, sq. Д4	cattle (Bos)	herbivore	talus	-	unburnt	4900±40	3778-3633	8.5	9.1	2.9	-20.7	10.4	Shatilo 2021
RPL	Poz-97931	house 6, sq. Д5	cattle (Bos)	herbivore	phalanx tarsalis	-	unburnt	4880±40	3772-3533	8.2	10.8	3.2	-20.4	11.1	Shatilo 2021
RPL	Poz-131466	house 6, sq. Г4	undetermined	-	diaphysis fragment	-	unburnt	4875±35	3765-3533	5.5	7.0	1.6	-	-	this study
RPL	Poz-131531	house 6, sq. A4	sheep/goat (Ovis/Capra)	herbivore	tibia	-	unburnt	4855±40	3710-3527	nd	9.4	2.5	-20.4	8.6	this study
RPL	Poz-97927	house 6, sq. ГВ1-2	wild boar (Sus scofra)	omnivore	tibia	-	unburnt	4845±35	3705-3528	6	8.9	2.7	-20.2	10.3	Shatilo 2021
RPL	-	house 6, sq. B2-3	human	omnivore	petrous bone	1	calcined	NA	NA	-	3.9	0.1	NA	NA	this study
RPL	-	house 6, sq. B2-3	human	omnivore	humerus diaphsis	1	calcined	NA	NA	-	3.2	0	NA	NA	this study
RPL	-	house 6, sq. B2-3	human	omnivore	femur diaphysis	1	calcined	NA	NA	-	1.2	0	NA	NA	this study
RPL	Poz-110086	house 6, sq. B2-3	human	omnivore	temporal bone	2	calcined	5280±40	4240-3987	0.6	0.7	0	NA	NA	Shatilo 2021
RPL	Poz-109981	house 6, sq. Д5	human	omnivore	humerus diaphysis	5/6/+	unburnt	5010±30	3942-3644	3.8	4	1.5	-19.6	11.8	this study
RPL	Poz-110084	house 6, sq. Д3	human	omnivore	femur diaphysis	4	calcined	4970±50	3942-3644	1	0.9	0	NA	NA	Shatilo 2021
RPL	Poz-109980	house 6, NA	human	omnivore	maxilla	5/6/+	unburnt	4940±35	3785-3645	5.8	5.8	2.2	-19.5	12.9	this study
RPL	Poz-110357	house 6, sq. Г4	human	omnivore	frontal bone	6/+	unburnt	4930±35	3779-3643	5	6.2	0.8	-19.6	13	this study
RPL	Poz-131467	house 6, sq. Г4	human	omnivore			unburnt	4800±40	3649-3516	3	5.4	0.6	-	-	Shatilo 2021
RPL	Poz-109979	house 6, sq. E4	human	omnivore	parietal bone	5	unburnt	4885±35	3766-3593	1.4	3.7	0.8	-19.9	12.1	Shatilo 2021
RPL	Poz-131533	house 6, sq. Г4	human	omnivore	femoral head	5/6/+	unburnt	4880±40	3772-3533	3.8	4.3	1.1	-19.9	11.5	this study
RPL	Poz-131530	house 6, sq. A4	human	omnivore	ulna diaphysis	5/6/+	unburnt	4800±40	3649-3516	2	5.4	1.1	-19.6	12.4	this study
RPL	Poz-131527	house 6, sq. Г5	human	omnivore	parietal bone	6	unburnt	4870±35	3760-3532	9.6	13	3.1	-19.7	13	this study
RPL	Poz-131529	house 6, sq. B2, upper layer	human	omnivore	occipital bone	7	unburnt	4720±35	3630-3374	5	8.3	2.5	-20.1	11.5	this study

## Sheet: Fig10_OxCal_BayesianModelling
Plot()
{
Sequence("Kosenivka")
{
Phase("Kosenivka")
{
Sequence("house 3")
{
Boundary( "house 3 end");
Phase("phase")
{
R_Date("KIA-56328",4893,23);
R_Date("PSUAMS-5106",4810,20);
R_Date("PSUAMS-5105",4760,20);
R_Date("PSUAMS-5104",4750,20);
R_Date("PSUAMS-5103",4720,20);
Interval("Dauer");
};
Boundary("house 3 end");
};
Sequence("house 6")
{
Boundary( "house 6 start main phase");
Phase("house 6 main phase")
{
Sequence ("h6 animals")
{
Boundary( "house 6 start animals");
Phase ("house 6 animals")
{
R_Date("Poz-97928",4910,40);
R_Date("Poz-131532",4950,40);
R_Date("Poz-97920",4920,35);
R_Date("Poz-97930",4900,40);
R_Date("Poz-97931",4880,40);
R_Date("Poz-131531",4855,40);
R_Date("Poz-97929",4940,40);
R_Date("Poz-131466",4875,35);
R_Date("Poz-97927",4845,35);
Interval("duration house 6 animals");
};	R_Date("Poz-131466",4875,35);
Boundary( "house 6 end animals");
};
Sequence ("house 6 humans")
{
Boundary( "house 6 start humans");
Phase ("house 6 humans")
{
//R_Date("Poz-110086",5280,40);
R_Date("Poz-109981",5010,30);
R_Date("Poz-110084",4970,50);
R_Date("Poz-109980",4940,35);
R_Date("Poz-110357",4930,35);
R_Date("Poz-131467",4800,40);
R_Date("Poz-109979",4885,35);
R_Date("Poz-131533",4880,40);
R_Date("Poz-131530",4800,40);
R_Date("Poz-131527",4870,35);
Interval("duration house 6 humans");
};
Boundary( "house 6 end humans");
};
Interval("duration house 6");
};
Boundary("house 6 end main phase");
};
R_Date("upper layer Poz-131529",4720,35);
};
};
};

## Sheet: Table4_CN_groups
		δ13C					δ15N**
		Mean ± SD	SEM	Range	Shapiro–Wilk test		Mean ± SD	SEM	Range	Shapiro Wilk test
	N	[‰]	[‰]	[‰]	W	p	[‰]	[‰]	[‰]	W	p
Cereals	14	-23.47 ± 1.50	± 0.201	-24.87 to -21.55	0.92	0.234	6.54 ± 2.15	± 0.287	4.70 to 8.57	0.98	0.963
T. dicococcum	10	-23.31 ± 1.48	-	-24.17 to -21.55	0.88	0.118	6.70 ± 2.20	-	4.90 to 8.57	0.99	0.999
T. monococcum	4	-23.87 ± 1.41	-	-24.87 to -23.29	0.88	0.349	6.13 ± 2.06	-	4.70 to 7.00	0.90	0.414
Animals	13	-20.85 ± 1.46	± 0.202	-22.70 to -20.10	0.87	0.049*	9,26 ± 2.58	± 0.357	7.35 to 11.10	0.92	0.267
Herbivores	7	-20.76 ± 1.81	-	-22.70 to -20.10	0.74	0.009*	9.60± 2.15	-	8.40 to 11.10	0.90	0.311
Sus scrofa	1	-	-	-20.2	-	-	-	-	10.3	-	-
undetermined	5	-21.11 ± 0.79	-	-21.73 to -20.78	0.88	0.316	8.57 ±2.94	-	7.35 to 10.99	0.86	0.225
Humans	8	-19.90 ± 0.40	± 0.115	-20.10 to -19.70	0.89	0.242	12.20 ± 1.51	± 0.436	11.50 to 13.00	0.99	0.780

## Sheet: Fig12_CN_Model1-5
Humans	Fractions	Diet	Mean	SD	1SD	2SD	Median
			[%]	[%]	[%]	[%]	[%]
h	both	C	92.5	6.5	86.6 - 98.4	75.8 - 99.8	94.2
		A	7.5	6.5	1.6 - 13.4	0.2 - 24.2	5.8
h7		C	93.4	5.9	88.2 - 98.7	77.8 - 99.8	95.0
		A	6.6	5.9	1.3 - 11.8	0.2 - 22.2	5.0
h5		C	90.9	7.6	83.6 - 98	71.9 - 99.7	92.8
		A	9.1	7.6	2 - 16.4	0.3 - 28.2	7.2
h6		C	84.6	10.9	73.4 - 95.7	59.7 - 99.4	86.4
		A	15.4	10.9	4.3 - 26.6	0.6 - 40.3	13.6
h	δ13C	C	92.9	6.6	87 - 98.7	75.6 - 99.8	94.8
		A	7.1	6.6	1.3 - 13	0.2 - 24.4	5.2
h7		C	92.5	6.7	86.4 - 98.5	75.3 - 99.7	94.4
		A	7.5	6.7	1.5 - 13.6	0.3 - 24.7	5.6
h5		C	91.6	7.5	84.9 - 98.3	71.4 - 99.7	93.7
		A	8.4	7.5	1.7 - 15.1	0.3 - 28.6	6.3
h6		C	90.7	8.1	83.2 - 98.1	69.5 - 99.7	93.0
		A	9.3	8.1	1.9 - 16.8	0.3 - 30.5	7.0
h	δ15N	C	67.5	20.3	46.4 - 88.8	22.5 - 98	70.0
		A	32.5	20.3	11.2 - 53.6	2 - 77.5	30.0
h7		C	82.1	13.6	68.7 - 95.3	48.2 - 99.2	84.9
		A	17.9	13.6	4.7 - 31.3	0.8 - 51.8	15.1
h5		C	71.8	17.9	54 - 90.3	30.8 - 98.3	74.1
		A	28.2	17.9	9.7 - 46	1.7 - 69.3	25.9
h6		C	46.5	21.5	23.9 - 69.4	6.8 - 89.3	45.8
		A	53.5	21.5	30.6 - 76.1	10.7 - 93.3	54.2
