# Supplementary material for: Life and death in Trypillia times: Interdisciplinary analyses of the unique human remains from the settlement of Kosenivka, Ukraine (3700–3600 BCE)
Source: PLoS One. 2024 Dec 11;19(12):e0289769. doi: 10.1371/journal.pone.0289769 (PMC11633957; doi:10.1371/journal.pone.0289769)
Supplement: S3 Table — Data on Trypillia human finds from settlements. (XLSX) [file pone.0289769.s005.xlsx]

## Sheet: Fig14-15_sites.material
ID	Site name	Chronology/local group	Literature	Description	Skeletal representation/elements	Site coordinates		Human remains: Context
						Latitude	Longitude	below house floor	house	open area	ditch	grave	pit	oven	unclear	sum
1	Ariuşd	Cucuteni A	Lichter 2001	child in right flexed position + 4 other individuals in a pit	1 skeleton	45.7779	25.6773						5			5
2	Barnova, Birnovo	Tripolye	Bailey 2005	a series of scattered human bones	disarticulated bones	48.4304	27.5312								1	1
3	Bilshivtcy	Tripolye C1-C2/Koshilivtcy	Kachuk 2014 (burials upper Dniester)	-	-	49.1819	24.7446					1			3	4
4	Bodeşti-Frumuşica	Cucuteni A	Lazar 2012	in a vessel near the hearth	skull fragments	47.0261	26.4254		3							3
5	Borosoaia - Gypsy II, Jud.	Tripolye C2/Gordinesti	Dergachev 2022, p.298	intramural burial	skeleton	47.4559	27.0951								1	1
6	Carbuna	Tripolye A	Bem 2007	perforated human tooth	tooth	46.7122	28.9517								1	1
7	Cârniceni-Pe coastă, Cirnichen pe Coaste	Tripolye C2/Gordinesti	Topal/Ţerna 2010	partially burned skelleton within a clay oven	skeleton	47.3395	27.5035							1		1
8	Cernatul de Sus	Cucuteni A	Lazar 2012	not reported	skull fragment	45.9781	26.0109								1	1
9	Chserbanyvka	Tripolye B2	Movsha 1960	pit under oven, 5 accumulations of burned human bones	cremated remains	50.0903	30.7326	1								1
10	Costeşti	Cucuteni	Lazar 2012, IX.34, p. 126 f.	several burials in flexed and streched positions	skeletons	47.2358	26.933					2				2
11	Cucuteni-Cetătuia	Cucuteni A	Lichter 2001, 61, p. 399; Lazar 2012	five graves and scattered bones	skeletons, disarticulated bones	47.2875	26.9299					5			4	9
12	Cunicea I	Tripolye C2/Gordinesti	Hofmann/Terna in press	two intramural (?) burials	skeletons	47.9044	28.6745					2				2
13	Doboşeni- Borvizoldual-Hegyarka	Ariuşd-Cucuteni	Lichter 2001, 76, p. 401; Lazar 2012	three burials in flexed position from pits 6 and 7	skeletons	46.1247	25.5917						3			3
14	Dragusheni	Cucuteni A4-B1	Bailey 2005 (Tripolye Burials); Lazar 2012, IX.49, p. 132	isolated fragment(s) of human bones	disarticulated bones (femur + tibia), skull fragments	48.0167	26.8167			3			1			4
15	Girov	Cucuteni A	Lichter 2001, 96, p. 404; Lazar 2012	burial of four individuals near house sites (3 children + 1 mature women) + skull fragment of a 40-49 year old woman	skeletons, skull fragment	46.953	26.5032					4			1	5
16	Grumezoaia	Cucuteni A	Lazar 2012, IX.63, p. 136	not reported	skeleton	46.5556	28.0361								1	1
17	Hăbăşeşti-Holm	Cucuteni A3	Lazar 2012	In the vicininity of dwelling No. 21 a Votive deposite in a vessel with copper disk, two copper bracelets, copper beads, 9 limestone pearls, 22 dear canines a second copper disk, and a human skullcap fragment	skull fragment	47.1564	26.958								1	1
18	Horodishtye	Tripolye C2/Gordinesti	Topal/Ţerna 2010	intramural burial	skeleton	48.2371	26.7247								1	1
19	Kolodiste	Tripolye B2/Nebelivka	Movsha 1960	house 6	skull fragment	48.5269	30.1168		1							1
20	Kolomijschina 1	Tripolye C1	Movsha 1960	on the floor of house 27	skull fragment	50.09	30.843		1			1				2
21	Kosenovka	Tripolye C1/Kosenivka	Kruts et al. 2005	see this paper	skeletons	48.8209	30.4046		7							7
22	Koshilivtsi	Tripolye C1-C2	Movsha 1960	burned human skull below house floor	skull (burned)	48.85	25.6167	1								1
23	Kunisovcy	Tripolye C1-C2	Movsha 1960	small burned bones	cremated remains	48.8185	25.3724								1	1
24	Ladjin	Cucuteni A3	Bem 2007	human skelleton in a pit	skeleton	48.6359	29.2364						1			1
25	Lipkany	Tripolye B1	Movsha 1960	discovery of a skull (whole) accompanied by incised and painted vases and anthropomorphic figurines	skull	48.2733	26.8047								1	1
26	Liveni	Cucuteni B	Lazar 2012, IX.74, p. 140	single Bone of an adult male with human teeth marks	disarticulated bone (femur)	47.9909	27.0576								1	1
27	Luka Ustinskaia	Pre-Cucuteni	Bailey 2005	skull of a 12-14 year old girl in a pit under house 2 (foundation).	skull	48.55	26.6333						1			1
28	Luka Vrublevecka	Tripolye A	Bibikov 1953	child (0-1 month) in a pit on the floor of house 5, few bones in house 3	disarticulated bones	48.5603	26.7743		2							2
29	Mărgineni	Cucuteni A2	Lazar 2012, IX. 76, p. 140	scattered bones of a subadult/adult individual	disarticulated bones at the bottom of a pit (1,3 x 2.2 m) badly preserved skull, flexed left side, women 18-20 years, vessel kitchen ware, grinding stone, ash in the grave pit, flint tool, bones from rendeer and small cattle	46.5862	26.8521								1	1
30	Mereşeuca I-Cetăţuie	Tripolye C2/Gordinesti	Dergachev/Manzura 1991	intramural burial	skeleton	48.427	27.6843					1				1
31	Mihoveni-Cahla Morii	Cucuteni	Lazar 2012, IX. 80, p. 141 f.	not reported	skull	47.6791	26.1826								1	1
32	Myrogoshcha 15	Tripolye C2	Bardec'kij et al. 2019	ditch	cremated remains	50.4201	25.874				1					1
33	Nezvisko	Tripolye B2	Movsha 1960	skeleton of a man (of annenoid character) of ca. 60-65 years old, accompanied by offerings (?). The pit had an almost rectangular phonon (2-2.1 Ox 1-1.20 m), with rounded corners, very shallow (maximum 0.23 m - but it is not excluded that the depth only reflects the time when the pit was stratigraphically captured, not reality).	skeleton	48.7943	25.2531					1				1
34	Pavoloch	Tripolye C2	Movsha 1960	not reported	disarticulated bones	49.873	29.4441								2	2
35	Petreni	Tripolye B2	Movsha 1960	urns with ashes and cremation remains from osteological remains (S .N. Bibikov 1953, p. 195).	cremations	47.9168	27.8764								1	1
36	Poduri-Dealul Ghindaru	Pre-Cucuteni	Lazar 2012, VI. 40, p. 89	4 human bones without context + 1 bone in house 31	disarticulated bone	46.4827	26.5276		1						1	2
37	Poduri-Dealul Ghindaru	Cucuteni A2	Lazar 2012, VI.40, p. 89	Various disarticulated bones of children + burial of an adult individual + skull of a 3-4 year old child + human foot below a fireplace + below another hearth some disarticulated bones disarticulated bones in a pit + bones of three children (1, 12, juvenil) in a house area, five individuals who died during a house fire	disarticulated bones, skull, skeleton	46.4827	26.5276		10			1	1		6	18
38	Pocrovca V-Hîrtopul Munteanu	Tripolye C2/Gordinesti	Topal/Ţerna 2010; Ларина 2003	intramural collective burials in a pit; three old women 'ritually disturbed', still (partly?) articulated	skeletons	48.3285	27.8589						3			3
39	Scânteia-Dealul Bodeştilor - Grube	Cucuteni A3	Lichter 2001, 239, p. 423; Lazar 2012	Burial of an 18-20 year old woman and a 4 year old child in a settlement pit.	skeletons	46.9189	27.578						2			2
40	Scânteia-Dealul Bodeştilor - Haus 1	Cucuteni A3	Lichter 2001, 239, p. 423; Lazar 2012	skull fragments house 1 + 7	skull fragment	46.9189	27.578		2							2
41	Scânteia-Dealul Bodeştilor - verstreute Knochen	Cucuteni A3	Lichter 2001, 239, p. 423; Lazar 2012	Further human bone fragments, including a skull, were discovered on the eastern periphery of the settlement. Within the entire settlement, 173 scattered human bones were discovered.	disarticulated bones, skull fragments	46.9189	27.578								29	29
42	Sf. Gheorge- Str. Váradi	Pre-Cucuteni	Lazar 2012, Vi.46, p. 92	three graves without grave goods	skeletons	45.8696	25.7788					3				3
43	Soloncheny 2	Tripolye A	Movsha 1960	burial in flexed position below the floor of house 3	skeleton	47.8333	29	1								1
44	Târgu Frumos-Baza Pătule	Pre-Cucuteni	Lazar 2012, VI.52, p. 94	disarticulated human bone (mandibula) from pit G34	skull fragment	47.2101	27.0159						1			1
45	Tătărăuca Noua XV	Tripolye C2/Gordinesti	Topal/Ţerna 2010: Dergachev 2022, p.291; Ларина 2003	intramural burial, grave pit 2.2 x 1.2 m (bottom), skull face destroyed, disarticulated, pottery fragments, female, 45-55 years, maybe marked with stones, bones broken in wet condition, deformation of the skull	disarticulated, perhaps reburied skeleton	48.3157	27.9716					1				1
46	Traian-Dealul Fântânilor	Pre-Cucuteni	Lichter 2001, 302, p. 432; Lazar 2012	grave 1/1958	skeleton	46.8327	26.5673								1	1
47	Traian-Dealul Fântânilor	Cucuteni AB	Lichter 2001, 302, p. 432; Lazar 2012	1 complete burial + 6 partial burials + various disarticulated bones	skeleton, disarticulated bones, skull	46.8327	26.5673					7			1	8
48	Traian-Dealul Viei	Pre-Cucuteni	Lazar 2012, VI. 54, p. 95	settlement, in close proximity construction context 2/1961; human skul, ceramic sherds, stones	skullI50F49:I49	46.8668	26.6003								1	1
49	Tripolye	Tripolye B2	Movsha 1960	in houses	skull fragments	50.1182	30.7621		4							4
50	Tschernjachiw, Cerniahovo	Cucuteni B	Bailey 2005; Bem 2007	flexed burial on the left side + four cremation graves	skeleton, cremated bones	50.0052	30.7784					5				5
51	Tsviklovtsy, Cviklovci	Tripolye C2/Gordinesti	Dergachev/Manzura 1991	five clusters of burnt human bones at the bottom of pit 8 under the ruins of a furnace.	cremated remains e.g. skull and longbone fragments	48.5795	26.638						5			5
52	Veremya	Tripolye B2	Movsha 1960, Bem 2007	skull flanked by a copper, stone axe and three vessels + fragm. of a skull, femur frag. and human theeth + skelleton of a male in a pit below burned houses	skull fragments, disarticulated bones and isolated human theeth + burial in a pit below burned dwelling	50.0584	30.8195		1			1			1	3
53	Vorniceni-Pod Ibăneasa	Cucuteni AB	Lazar 2012, IX. 130, p. 163	human skull	skull	47.9824	26.6564								1	1
54	Kolomiytsiv Yar Tract	Tripolye B1-B2	Nikitin et al. 2022	In the proximity of a burnt house	disarticulated long bone (humerus)	50.108	30.5261			1						1
55	Trinca-La Șanț	Tripolye C1	Müller et al. 2023	in a house pit, subadult manible fragmen; open area/ditch adult long bone (femur)	disarticulated skull bone and long bone	48.202217	27.105388			1			1			2
56	Stolniceni	Tripolye B2-C1	Schlütz et al. 2023	in a house pit	disarticulated long bone (humerus)	48.018859	27.334921						1			1

## Sheet: Fig14.A
	Context (n individuals)
Trypillia period	Intramural	Extramural	Unclear	total
4800-3650 (A-C1)	137	59		196
3650-3000 (C2)	22	826	7	848
unclear	7	3		10
total	166	888	7	1061

## Sheet: Fig14.B
Period	Dating	Centuries	Dating	n individuals	n individuals per century
Präcucuteni/Tripolye A	4800 - 4450	3.5	4800 - 4450	13	3.71429
Cucuteni A / Tripolye B1	4450 - 4200	2.5	4450 - 4200	79	31.6
Cucuteni A-B / Tripolye B1-B2	4200 - 3950	2.5	4200 - 3950	14	5.6
Cucuteni B / Tripolye B2 + C1	3950 - 3650	3	3950 - 3650	31	10.3
Tripolye C2	3650 - 3000	6.5	3650 - 3000	22	3.38462
not more precisely dated (Cucuteni/Tripolye)	4800-3000	18	4800 - 3000	7	0.388889
total

## Sheet: Fig14.C
Find context	n finds of human remains
house	32
below house floor	3
oven	1
open area	5
grave	35
pit	25
ditch	1
unclear	64
total	166

## Sheet: Fig14.D
Skeletal representation	n finds of human remains
Complete skeleton	24
Skull	8
Cranial remains/teeth	14
Disarticulated bones	14
Cremated /burnt remains	7
total	67
