# Supplementary material for: Life and death in Trypillia times: Interdisciplinary analyses of the unique human remains from the settlement of Kosenivka, Ukraine (3700–3600 BCE)
Source: PLoS One. 2024 Dec 11;19(12):e0289769. doi: 10.1371/journal.pone.0289769 (PMC11633957; doi:10.1371/journal.pone.0289769)
Supplement: S4 Table — Aspects for and against different scenarios. (XLSX) [file pone.0289769.s006.xlsx]

## Sheet: Szenarios_overview
Taphonomic, osteological and archaeological aspects	Possible scenarios
	Death by a fire event	(Violent) death in the house; house (was) burnt down later	Intramural inhumation burial (primary); house burnt down later	Intramural inhumation burial (secondary); house burnt down later	Intramural cremation burial; house burnt down later
Fragmentation morphology burnt bones	±	– (*)	– (*)	– (*)	–
Fragmentation morphology unburnt bones	±	±	±	±	–
Bone condition at time of burning (wet/dry)	±	±	– (*)	– (*)	±
Lack of bioerosion in burnt bone	+	– (*)	– (*)	– (*)	+
Lack of gnawing marks	+	–	–	+	+
Lack of bone selectivity	+	+	+	–	±
Differential spatial distribution burnt/unburnt bones	+	+	–	–	–
Location of the different bone elements	+	+	+	–	–
Number of reconstructed individuals	+	+	±	±	±
Biological profile of the group	+	+	±	±	±
Perimortem trauma of two individuals	–	+	±	±	–
Radiocarbon dating	+	+	±	±	±
+ : aspect supports the sceneario
– : aspect contradicts the sceneario
– (*): whether aspect supports or contradicts depends on the time lapse between the deadly event(s) and the burning of the house
±: whether aspect supports or contradicts is unclear
